# Supplementary material for: Key Electronic, Linear and Nonlinear Optical Properties of Designed Disubstituted Quinoline with Carbazole Compounds
Source: Molecules. 2021 May 7;26(9):2760. doi: 10.3390/molecules26092760 (PMC8125273; doi:10.3390/molecules26092760)
Supplement: Supplementary file 1 [file molecules-26-02760-s001.zip]

Archive with 1 entries (1 files):
- molecules-1151657-supplementary.pdf
